# Supplementary material for: Deterioration of postural control due to the increase of similarity between center of pressure and smooth-pursuit eye movements during standing on one leg
Source: PLoS One. 2022 Oct 13;17(10):e0276119. doi: 10.1371/journal.pone.0276119 (PMC9560487; doi:10.1371/journal.pone.0276119)
Supplement: S1 Table — (XLSX) [file pone.0276119.s001.xlsx]

## Sheet: Figure 2I
S1 Table. All data underlying the findings described in this study
Total distance
ID	Stance	WO	RM	SH	EL
Sub. 1	BP	703.8	931.25	1005.6	818.2
Sub. 2	BP	396.55	462.55	498.5	515.85
Sub. 3	BP	433.55	384.45	448.85	389.25
Sub. 4	BP	604	598.9	794.15	745.85
Sub. 5	BP	356.75	342.9	372.6	360.75
Sub. 6	BP	550.4	482.6	563.1	692.05
Sub. 7	BP	403.35	397.05	400.15	433.1
Sub. 8	BP	557.7	584.8	692.4	602.7
Sub. 9	BP	359.25	394.35	434.3	342
Sub. 10	BP	390.35	341.85	391	392.2
Sub. 11	BP	470	470.85	574.35	518.45
Sub. 12	BP	663.45	698.9	658.55	811.3
Sub. 13	BP	380.05	395.45	461.25	464.55
Sub. 14	BP	482.75	530.15	611.05	571.8
Median		451.775	466.7	530.8	517.15
First quartile		391.9	394.625	437.938	402.425
Third quartile		555.875	571.138	646.675	669.712
ID	Stance	WO	RM	SH	EL
Sub. 1	UP	1872.65	1814.8	2211.5	1800.05
Sub. 2	UP	1649.1	1608	2072.05	1823.75
Sub. 3	UP	1833.45	1863.45	2148.2	1950.15
Sub. 4	UP	2231.7	1960.4	2965.05	1924.5
Sub. 5	UP	1304.75	1370.25	1618.35	1338.95
Sub. 6	UP	2746.4	2436	2982.55	2633.65
Sub. 7	UP	1283.85	1098	1741.05	1294
Sub. 8	UP	2273.45	2259.75	3106.35	2315.1
Sub. 9	UP	2004.45	1898.15	2672.1	2090.65
Sub. 10	UP	2056.2	1945.5	2342.2	1943.05
Sub. 11	UP	2104.3	2405.25	3807.7	2826.4
Sub. 12	UP	2404.35	2296.1	2631.3	2347.4
Sub. 13	UP	2602.1	2371.2	3120.8	2241.1
Sub. 14	UP	1819.15	1726.7	2196.7	1795.7
Median		2030.32	1921.83	2486.75	1946.6
First quartile		1822.72	1748.72	2160.32	1805.98
Third quartile		2263.01	2287.01	2978.18	2296.6

## Sheet: Figure 2J
S1 Table. All data underlying the findings described in this study
AP distance
ID	Stance	WO	RM	SH	EL
Sub. 1	BP	412.2	513.85	596.4	497.1
Sub. 2	BP	266.9	291.65	287.95	322.05
Sub. 3	BP	280.75	259.55	275.95	253.1
Sub. 4	BP	405.05	392.95	461.15	503.55
Sub. 5	BP	255.05	260.45	282.2	262.5
Sub. 6	BP	349.45	290.4	345.65	479.3
Sub. 7	BP	261.2	235.9	264.35	267.15
Sub. 8	BP	351.6	362.9	402.65	373.4
Sub. 9	BP	276	282.7	310.3	272.6
Sub. 10	BP	273.25	241.35	280.95	290.05
Sub. 11	BP	252.5	224.5	300.9	280.65
Sub. 12	BP	353	411.1	378.9	469.9
Sub. 13	BP	215.05	245.5	293.05	279.9
Sub. 14	BP	250.25	291.85	312.35	335.95
Median		274.625	286.55	305.6	306.05
First quartile		256.588	249.012	283.637	274.425
Third quartile		351.062	345.137	370.587	445.775
ID	Stance	WO	RM	SH	EL
Sub. 1	UP	1226.55	1185.15	1379.65	1179.85
Sub. 2	UP	1039.35	999.1	1347.9	1182.9
Sub. 3	UP	1122.3	1116.45	1196.9	1185.4
Sub. 4	UP	1394.7	1117.95	1527.6	1195.5
Sub. 5	UP	829.5	812.65	956.35	803.3
Sub. 6	UP	1893.5	1688.55	1900.8	1781.95
Sub. 7	UP	821.35	761.25	1098.15	839.3
Sub. 8	UP	1279.1	1397.3	1696.65	1407.35
Sub. 9	UP	1159.5	1135.7	1519.8	1283.45
Sub. 10	UP	1421.3	1340.55	1499.95	1309.7
Sub. 11	UP	1183	1478.7	2457.9	1710.35
Sub. 12	UP	1484.3	1414.5	1597.55	1399.95
Sub. 13	UP	1596.35	1484.1	1965.4	1390.75
Sub. 14	UP	1170.8	1065.3	1346.3	1140.55
Median		1204.78	1160.43	1509.88	1239.47
First quartile		1131.6	1078.09	1346.7	1180.61
Third quartile		1414.65	1410.2	1671.88	1397.65

## Sheet: Figure 2K
S1 Table. All data underlying the findings described in this study
ML distance
ID	Stance	WO	RM	SH	EL
Sub. 1	BP	483.35	672.2	682.15	550.4
Sub. 2	BP	233.3	292.35	344.15	326.1
Sub. 3	BP	271.15	232.25	293.4	240.4
Sub. 4	BP	358.6	364.25	529.95	438.7
Sub. 5	BP	203.55	174	191.95	197.9
Sub. 6	BP	351.55	320.6	372.4	396.8
Sub. 7	BP	250.4	264.1	243.25	277.8
Sub. 8	BP	354.15	371.1	471.6	389.25
Sub. 9	BP	171.3	214.6	234.95	151
Sub. 10	BP	220.25	189.35	214.95	202.95
Sub. 11	BP	341	364.35	417.55	372.3
Sub. 12	BP	482.45	471.7	451.85	562
Sub. 13	BP	261	254.05	291.95	304.7
Sub. 14	BP	356.95	380.3	456.8	386.75
Median		306.075	306.475	358.275	349.2
First quartile		237.575	237.7	255.425	249.75
Third quartile		356.25	369.413	455.562	394.913
ID	Stance	WO	RM	SH	EL
Sub. 1	UP	1137.55	1120.35	1452.7	1115.75
Sub. 2	UP	1064.4	1058.3	1329.2	1176.9
Sub. 3	UP	1253.65	1307	1543.7	1317.9
Sub. 4	UP	1476.8	1386.1	2211.75	1262.3
Sub. 5	UP	856	948.4	1137.9	926.55
Sub. 6	UP	1636.85	1444.9	1912.5	1595.45
Sub. 7	UP	828.25	642.35	1134.5	839.9
Sub. 8	UP	1623.7	1485.3	2252.55	1573.5
Sub. 9	UP	1410.1	1299	1904.55	1383.45
Sub. 10	UP	1250.75	1173.15	1521.25	1203.75
Sub. 11	UP	1524.25	1639.4	2415	1936.1
Sub. 12	UP	1621.15	1540.45	1764.95	1604.5
Sub. 13	UP	1755.15	1567.7	2022.05	1477.45
Sub. 14	UP	1174.45	1161.65	1468.55	1176.45
Median		1331.88	1303	1654.32	1290.1
First quartile		1146.78	1130.67	1456.66	1176.56
Third quartile		1596.93	1475.2	1994.66	1549.49

## Sheet: Figure 3A
S1 Table. All data underlying the findings described in this study
Percentage (AP, Low)
ID	Stance	WO	RM	SH	EL
Sub. 1	BP	76.335	80.415	75.315	86.395
Sub. 2	BP	81.615	85.06	84.365	67.275
Sub. 3	BP	78.08	69.01	81.45	74.315
Sub. 4	BP	78.95	73.235	81.105	65.585
Sub. 5	BP	80.01	69.36	73.725	85.25
Sub. 6	BP	82.43	69.375	84.815	70.64
Sub. 7	BP	86.89	81.865	87.565	94.105
Sub. 8	BP	64.8	69.975	64.065	82.37
Sub. 9	BP	91.79	82.94	88.575	82.48
Sub. 10	BP	81.015	90.175	83.86	87.995
Sub. 11	BP	91.66	84.18	81.025	90.645
Sub. 12	BP	85.49	73.53	81.145	89.4
Sub. 13	BP	86.605	82.06	78.445	85.47
Sub. 14	BP	92.405	90.825	81.055	66.87
Average		82.7196	78.7146	80.465	80.6282
Percentage (AP, Mid)
ID	Stance	WO	RM	SH	EL
Sub. 1	BP	21.155	16.46	20.6	11.595
Sub. 2	BP	15.245	13.335	14.205	29.33
Sub. 3	BP	18.24	27.705	16.66	23.2
Sub. 4	BP	18.84	24.725	17.345	30.675
Sub. 5	BP	17.68	27.96	24.005	12.82
Sub. 6	BP	15.125	27.855	13.105	26.915
Sub. 7	BP	11.55	16.255	11.05	5.275
Sub. 8	BP	28.585	25.33	33.1	15.07
Sub. 9	BP	6.145	15.215	10.215	14.655
Sub. 10	BP	15.5	7.835	13.13	10.025
Sub. 11	BP	7.265	14.23	14.38	7.875
Sub. 12	BP	11.8	22.235	15.39	8.945
Sub. 13	BP	11.33	15.66	18.54	13.115
Sub. 14	BP	6.605	8.12	16.78	30.465
Median		14.6475	18.78	17.0361	17.14
Percentage (AP, High)
ID	Stance	WO	RM	SH	EL
Sub. 1	BP	2.51	3.12	4.085	2
Sub. 2	BP	3.14	1.61	1.43	3.395
Sub. 3	BP	3.68	3.285	1.895	2.485
Sub. 4	BP	2.205	2.05	1.545	3.74
Sub. 5	BP	2.315	2.68	2.27	1.925
Sub. 6	BP	2.445	2.77	2.08	2.445
Sub. 7	BP	1.56	1.875	1.39	0.62
Sub. 8	BP	6.615	4.695	2.835	2.56
Sub. 9	BP	2.065	1.85	1.205	2.865
Sub. 10	BP	3.485	2	3.01	1.98
Sub. 11	BP	1.07	1.59	4.59	1.48
Sub. 12	BP	2.71	4.23	3.455	1.655
Sub. 13	BP	2.065	2.28	3.015	1.415
Sub. 14	BP	0.985	1.055	2.165	2.66
Median		2.63214	2.50643	2.49786	2.23036

## Sheet: Figure 3B
S1 Table. All data underlying the findings described in this study
Percentage (AP)
ID	Stance	WO	RM	SH	EL
Sub. 1	UP	72.125	57.385	64.68	64.585
Sub. 2	UP	75.32	80.1	62.645	72.3
Sub. 3	UP	44.68	52.25	41.965	56.31
Sub. 4	UP	50.265	44.95	34.835	46.975
Sub. 5	UP	69.385	57.935	52.215	56.385
Sub. 6	UP	21.26	38.31	34.345	33.43
Sub. 7	UP	76.71	76.025	48.155	55.345
Sub. 8	UP	79.19	48.63	58.15	60.265
Sub. 9	UP	81.635	72.865	51.02	70.83
Sub. 10	UP	52.605	53.275	58.98	51.21
Sub. 11	UP	79.665	49.645	30.82	53.06
Sub. 12	UP	75.325	72.43	68.95	61.485
Sub. 13	UP	48.01	52.085	45.47	58.92
Sub. 14	UP	70.985	65.27	49.375	52.13
Average		64.0829	58.6539	50.1146	56.6593
Percentage (AP, Mid)
ID	Stance	WO	RM	SH	EL
Sub. 1	UP	21.02	33.48	27.66	30.89
Sub. 2	UP	18.855	15.27	29.92	22.565
Sub. 3	UP	44.105	38.11	43.63	36.665
Sub. 4	UP	34.63	40.18	50.865	46.82
Sub. 5	UP	22.325	30.71	38.945	34.095
Sub. 6	UP	48.075	39.06	47.665	40.325
Sub. 7	UP	19.635	20.425	45.47	38.285
Sub. 8	UP	13.895	35.105	29.07	29.97
Sub. 9	UP	15.03	23.315	41.67	24.31
Sub. 10	UP	34.185	33.415	31.77	39.91
Sub. 11	UP	14.98	31.635	50.87	32.36
Sub. 12	UP	17.49	19.49	19.645	26.17
Sub. 13	UP	30.845	29.48	36.495	31.25
Sub. 14	UP	23.12	26.76	41.915	39.665
Average		25.585	29.7454	38.2564	33.8057
Percentage (AP, High)
ID	Stance	WO	RM	SH	EL
Sub. 1	UP	6.855	9.14	7.66	4.52
Sub. 2	UP	5.825	4.63	7.43	5.13
Sub. 3	UP	11.215	9.635	14.405	7.03
Sub. 4	UP	15.1	14.865	14.295	6.205
Sub. 5	UP	8.29	11.355	8.84	9.52
Sub. 6	UP	30.665	22.635	17.985	26.245
Sub. 7	UP	3.655	3.55	6.375	6.37
Sub. 8	UP	6.92	16.26	12.78	9.76
Sub. 9	UP	3.335	3.815	7.31	4.86
Sub. 10	UP	18.985	19.705	15.455	17.665
Sub. 11	UP	5.355	18.72	18.305	14.58
Sub. 12	UP	7.185	8.08	11.405	12.35
Sub. 13	UP	21.145	18.435	18.03	9.83
Sub. 14	UP	5.895	7.97	8.71	8.21
Average		10.7446	12.0568	12.0704	10.1625

## Sheet: Figure 3C
S1 Table. All data underlying the findings described in this study
Amplitude (AP, Low)
ID	Stance	WO	RM	SH	EL
Sub. 1	BP	1.34274	1.73983	2.13944	2.0379
Sub. 2	BP	1.94431	1.20565	1.26155	1.2505
Sub. 3	BP	0.766087	0.859228	1.1227	0.894702
Sub. 4	BP	2.26506	2.22127	1.92515	1.33196
Sub. 5	BP	2.21357	1.95639	1.8708	1.96934
Sub. 6	BP	2.4386	2.46511	2.65929	1.89748
Sub. 7	BP	1.13791	0.960031	1.05435	1.46848
Sub. 8	BP	1.36789	1.51552	2.76567	2.45903
Sub. 9	BP	2.88396	3.03867	2.26092	2.42097
Sub. 10	BP	2.66732	3.01607	3.25967	2.70675
Sub. 11	BP	1.21827	1.27693	1.21358	1.45497
Sub. 12	BP	1.27001	2.22066	1.45262	1.89201
Sub. 13	BP	2.15235	2.52072	1.94675	2.43191
Sub. 14	BP	1.26317	2.67562	1.38236	1.37159
Median		1.6561	2.08852	1.89798	1.89474
First quartile		1.26488	1.33658	1.29175	1.39243
Third quartile		2.25219	2.50682	2.23055	2.3252

## Sheet: Figure 3D
S1 Table. All data underlying the findings described in this study
Amplitude (AP, Mid)
ID	Stance	WO	RM	SH	EL
Sub. 1	BP	0.31737	0.385717	0.406741	0.402103
Sub. 2	BP	0.465144	0.2474	0.244251	0.253552
Sub. 3	BP	0.223428	0.208976	0.22128	0.206713
Sub. 4	BP	0.388842	0.338656	0.395131	0.425912
Sub. 5	BP	0.162864	0.194493	0.211052	0.283941
Sub. 6	BP	0.285002	0.237054	0.278115	0.436779
Sub. 7	BP	0.218379	0.178957	0.22546	0.237208
Sub. 8	BP	0.250391	0.259122	0.323294	0.302651
Sub. 9	BP	0.213584	0.229666	0.249241	0.200999
Sub. 10	BP	0.194122	0.147192	0.193675	0.198593
Sub. 11	BP	0.156781	0.153349	0.195065	0.190839
Sub. 12	BP	0.218636	0.2835	0.226266	0.415406
Sub. 13	BP	0.145124	0.208957	0.234435	0.23609
Sub. 14	BP	0.170142	0.204228	0.250344	0.283572
Median		0.218508	0.219321	0.239343	0.268562
First quartile		0.176137	0.196927	0.222325	0.214057
Third quartile		0.276349	0.256191	0.271172	0.37724

## Sheet: Figure 3E
S1 Table. All data underlying the findings described in this study
Amplitude (AP, High)
ID	Stance	WO	RM	SH	EL
Sub. 1	BP	0.0676837	0.0818452	0.0969842	0.07683
Sub. 2	BP	0.115918	0.045138	0.0495555	0.0547775
Sub. 3	BP	0.0474191	0.0345234	0.0412998	0.0402109
Sub. 4	BP	0.0660771	0.0555156	0.0682453	0.0711012
Sub. 5	BP	0.0345628	0.0343939	0.0428238	0.0691897
Sub. 6	BP	0.0537233	0.0407297	0.0557439	0.0684119
Sub. 7	BP	0.0437985	0.0319095	0.0426927	0.0375827
Sub. 8	BP	0.0585599	0.0589733	0.0552164	0.0587002
Sub. 9	BP	0.0531379	0.0447957	0.0472366	0.043388
Sub. 10	BP	0.0440576	0.0387585	0.0435568	0.0412045
Sub. 11	BP	0.0345867	0.0327351	0.057125	0.0448469
Sub. 12	BP	0.0610318	0.063062	0.0572319	0.10614
Sub. 13	BP	0.036686	0.0566891	0.0588585	0.048486
Sub. 14	BP	0.0352505	0.0503889	0.0565345	0.0510453
Median		0.0502785	0.0449668	0.0554802	0.0529114
First quartile		0.0384641	0.0355822	0.0444767	0.0437527
Third quartile		0.0604138	0.0563957	0.0572052	0.0689952

## Sheet: Figure 3F
S1 Table. All data underlying the findings described in this study
Amplitude (AP, Low)
ID	Stance	WO	RM	SH	EL
Sub. 1	UP	2.88921	2.46161	3.63809	2.05974
Sub. 2	UP	2.61445	2.42662	2.77458	2.33278
Sub. 3	UP	1.98971	1.61456	1.88659	2.13715
Sub. 4	UP	2.00149	1.39815	1.66201	1.78193
Sub. 5	UP	1.44711	1.13366	1.11256	0.893017
Sub. 6	UP	2.02931	2.47049	2.68486	2.6742
Sub. 7	UP	1.86885	1.75983	2.07345	2.13813
Sub. 8	UP	2.53421	1.90024	1.8956	1.97121
Sub. 9	UP	2.77036	2.53751	2.39137	3.15623
Sub. 10	UP	2.18088	2.18086	2.30453	1.98911
Sub. 11	UP	2.94705	2.0695	2.12588	2.52913
Sub. 12	UP	2.78494	2.80701	2.73891	2.5465
Sub. 13	UP	1.3841	1.9584	2.09633	1.43555
Sub. 14	UP	1.8998	1.91416	1.59455	1.64356
Median		2.10509	2.01395	2.11111	2.09844
First quartile		1.92227	1.79493	1.88885	1.82925
Third quartile		2.73138	2.45286	2.61149	2.48005

## Sheet: Figure 3G
S1 Table. All data underlying the findings described in this study
Amplitude (AP, Mid)
ID	Stance	WO	RM	SH	EL
Sub. 1	UP	0.830309	0.67428	0.760937	0.760512
Sub. 2	UP	0.576107	0.550342	0.832551	0.815848
Sub. 3	UP	0.696481	0.591656	0.632604	0.775558
Sub. 4	UP	0.747911	0.687845	0.88358	0.831501
Sub. 5	UP	0.442274	0.435574	0.594104	0.437609
Sub. 6	UP	0.894213	0.752587	0.889668	0.760198
Sub. 7	UP	0.585238	0.5805	0.911702	0.601257
Sub. 8	UP	0.65447	0.731972	0.871148	0.689701
Sub. 9	UP	0.77339	0.758039	1.07618	0.859088
Sub. 10	UP	0.672201	0.752224	0.929598	0.820156
Sub. 11	UP	0.593872	0.64348	1.16035	0.766575
Sub. 12	UP	0.715311	0.684805	0.804245	0.701401
Sub. 13	UP	0.659285	0.694122	0.912364	0.680717
Sub. 14	UP	0.68222	0.615351	0.768986	0.648123
Median		0.67721	0.679543	0.877364	0.760355
First quartile		0.609021	0.597579	0.7778	0.682963
Third quartile		0.739761	0.72251	0.912199	0.805776

[truncated: 26 more sheets: Figure 3H, Figure 3I, Figure 3J, Figure 3K, Figure 3L, Figure 3M, Figure 3N, Figure 3O, Figure 3P, Figure 4F, Figure 4G, Figure 4H, Figure 5C, Figure 5D, Figure 5E, Figure 5F, Figure 5G, Figure 5H, Figure 5I, Figure 5J …]
